# Supplementary material for: A Systematic Review on the Effectiveness of Pre-Harvest Meat Safety Interventions in Pig Herds to Control Salmonella and Other Foodborne Pathogens
Source: Microorganisms. 2021 Aug 27;9(9):1825. doi: 10.3390/microorganisms9091825 (PMC8466550; doi:10.3390/microorganisms9091825)
Supplement: Supplementary file 1 [file microorganisms-09-01825-s001.zip]

Archive with 4 entries (4 files):
- S1 PRISMA_checklist_title corrected.pdf
- S2 Detailed search strings used_title corrected.pdf
- S3 list of studies included_title corrected.pdf
- S4. List of studies excluded.xlsx
