# Supplementary material for: A Systematic Review on the Effectiveness of Pre-Harvest Meat Safety Interventions in Pig Herds to Control Salmonella and Other Foodborne Pathogens
Source: Microorganisms. 2021 Aug 27;9(9):1825. doi: 10.3390/microorganisms9091825 (PMC8466550; doi:10.3390/microorganisms9091825)
Supplement: Supplementary file 1 [file microorganisms-09-01825-s001.zip › S4. List of studies excluded.xlsx]

## Sheet: Excluded papers Table
	S4: List of studies excluded after full text evaluation (n=35)
	Pathogen	Authors	Year	Title	Journal	DOI	Reason for exclusion
	Clostridium perfringens	I. Nagamine, J. Shimada, Y. Nakamura, A. Toyoda and H. Minato	1998	A comparison of features and the microbial constitution of the fresh feces of pigs fed diets supplemented with or without dietary microbes	Journal of General and Applied Microbiology	10.2323/jgam.44.375	methodology and reporting flaws
	Clostridium perfringens	K. Schäfer, M. Wyder, S. Gobeli, A. Candi, M. G. Doherr, B. Zehnder, W. Zimmermann and H. Posthaus	2012	Detection of Clostridium perfringens type C in pig herds following disease outbreak and subsequent vaccination	Vet Rec	10.1136/vr.101052	observational study
	Clostridium perfringens	K. Schäfer, W. Zimmermann and H. Posthaus	2013	Possible influence of herd health management and hygiene on the in-herd prevalence of Clostridium perfringens type C in pig breeding farms	Schweiz Arch Tierheilkd		observational study
	Clostridium perfringens	A. Dors, E. Czyżewska-Dors, D. Wasyl and M. Pomorska-Mól	2016	Prevalence and factors associated with the occurrence of bacterial enteropathogens in suckling piglets in farrow-to-finish herds	Vet Rec	10.1136/vr.103811	observational study
	Campylobacter spp.	M. J. Weijtens, H. A. Urlings and J. Van der Plas	2000	Establishing a campylobacter-free pig population through a top-down approach	Lett Appl Microbiol	10.1046/j.1472-765x.2000.00750.x	no control
	MRSA	G. Merialdi, E. Galletti, S. Guazzetti, C. Rosignoli, G. Alborali, A. Battisti, A. Franco, P. Bonilauri, G. Rugna and P. Martelli	2013	Environmental methicillin-resistant Staphylococcus aureus contamination in pig herds in relation to the productive phase and application of cleaning and disinfection	Res Vet Sci	10.1016/j.rvsc.2012.10.020	no control
	MRSA	M. Verhegghe, F. Crombe, I. De Man, F. Haesebrouck, P. Butaye, M. Heyndrickx and G. Rasschaert	2013	Preliminary study of the effect of sow washing, as performed on the farm, on livestock-associated methicillin-resistant Staphylococcus aureus skin status and strain diversity	Journal of Swine Health and Production		no control
	MRSA	A. Dorado-Garcia, W. Dohmen, M. E. H. Bos, K. M. Verstappen, M. Houben, J. A. Wagenaar and D. J. J. Heederik	2015	Dose-Response Relationship between Antimicrobial Drugs and Livestock-Associated MRSA in Pig Farming	Emerging Infectious Diseases	10.3201/eid2106.140706	no control
	MRSA	R. M. Schmithausen, S. R. Kellner, S. V. Schulze-Geisthoevel, S. Hack, S. Engelhart, I. Bodenstein, N. Al-Sabti, M. Reif, R. Fimmers, B. Korber-Irrgang, J. Harlizius, A. Hoerauf, M. Exner, G. Bierbaum, B. Petersen and I. Bekeredjian-Ding	2015	Eradication of Methicillin-Resistant Staphylococcus aureus and of Enterobacteriaceae Expressing Extended-Spectrum Beta-Lactamases on a Model Pig Farm	Applied and Environmental Microbiology	10.1128/aem.01713-15	observational study
	MRSA	K. Luyckx, S. Millet, S. Van Weyenberg, L. Herman, M. Heyndrickx, J. Dewulf and K. De Reu	2016	A 10-day vacancy period after cleaning and disinfection has no effect on the bacterial load in pig nursery units	Bmc Veterinary Research	10.1186/s12917-016-0850-1	observational study
	MRSA	P. Elstrøm, C. A. Grøntvedt, C. Gabrielsen, M. Stegger, Ø. Angen, S. Åmdal, H. Enger, A. M. Urdahl, S. Jore, M. Steinbakk and M. Sunde	2019	Livestock-Associated MRSA CC1 in Norway; Introduction to Pig Farms, Zoonotic Transmission, and Eradication	Front Microbiol	10.3389/fmicb.2019.00139	no control
	MRSA	C. Heinemann, I. Meyer, F. T. Bögel, S. M. Schmid, J. J. Hayer and J. Steinhoff-Wagner	2020	Individual training for farmers based on results from protein and ATP rapid tests and microbiological conventional cultural methods improves hygiene in pig fattening pens	J Anim Sci	10.1093/jas/skz389	no control
	MRSA	I. Kobusch, H. Müller, A. Mellmann, R. Köck and M. Boelhauve	2020	Single Blinded Study on the Feasibility of Decontaminating LA-MRSA in Pig Compartments under Routine Conditions	Antibiotics	10.3390/antibiotics9040141	no control
	Mycobacterium avium complex	K. Saitanu and P. Holmgaard	1977	An epizootic of Mycobacterium intracellulare, serotype 8 infection in swine	Nord Vet Med		no control
	Mycobacterium avium complex	D. Dagher, K. Ungar, R. Robison and F. Dagher	2017	The wide spectrum high biocidal potency of Bioxy formulation when dissolved in water at different concentrations	PLoS One	10.1371/journal.pone.0172224	lab based
	Salmonella spp.	J. Østerberg, S. J. Ekwall, I. Nilsson, M. Stampe, A. Engvall and P. Wallgren	2001	Eradication of Salmonella Yoruba in an integrated pig herd	Berl Munch Tierarztl Wochenschr		no control
	Salmonella spp.	J. Boes, J. Dahl, B. Nielsen and H. H. Krog	2001	Effect of separate transport, lairage, and slaughter on occurrence of Salmonella Typhimurium on slaughter carcasses	Berliner Und Munchener Tierarztliche Wochenschrift		post-harvest intervention
	Salmonella spp.	C. J. B. Oliveira, L. Carvalho, F. J. Domingues, C. C. P. Menezes, S. A. Fernandes and A. T. Tavechio	2002	Dunging gutters filled with fresh water in finishing barns had no effect on the prevalence of Salmonella enterica on Brazilian swine farms	Preventive Veterinary Medicine	10.1016/s0167-5877(02)00099-5	observational study
	Salmonella spp.	P. A. Beloeil, C. Chauvin, K. Proux, F. Madec, P. Fravalo and A. Alioum	2004	Impact of the Salmonella status of market-age pigs and the pre-slaughter process on Salmonella caecal contamination at slaughter	Vet Res	10.1051/vetres:2004028	observational study
	Salmonella spp.	M. M. Erdman, I. T. Harris, M. Torremorell, V. M. Wilt and D. L. H. Harris	2005	Occurrence of Salmonella serotype Typhimurium DT104 on a commercial swine farm before, during, and after depopulation and repopulation	Javma-Journal of the American Veterinary Medical Association	10.2460/javma.2005.227.460	no control
	Salmonella spp.	C. Mannion, P. B. Lynch, J. Egan and F. C. Leonard	2007	Efficacy of cleaning and disinfection on pig farms in Ireland	Veterinary Record	10.1136/vr.161.11.371	observational study
	Salmonella spp.	A. L. Tucker, A. Farzan, G. Cassar and R. M. Friendship	2011	Effect of in-water iodine supplementation on weight gain, diarrhea and oral and dental health of nursery pigs	Canadian Journal of Veterinary Research-Revue Canadienne De Recherche Veterinaire		not focused on target pathogen
	Salmonella spp.	S. Hotes, I. Traulsen and J. Krieter	2011	Salmonella control measures with special focus on vaccination and logistic slaughter procedures	Transbound Emerg Dis	10.1111/j.1865-1682.2011.01226.x	modelling study
	Salmonella spp.	C. Mannion, J. Fanning, J. McLernon, L. Lendrum, M. Gutierrez, S. Duggan and J. Egan	2012	The role of transport, lairage and slaughter processes in the dissemination of Salmonella spp. in pigs in Ireland	Food Research International	10.1016/j.foodres.2011.02.001	observational study
	Salmonella spp.	R. Davies, R. J. Gosling, A. D. Wales and R. P. Smith	2016	Use of an attenuated live Salmonella Typhimurium vaccine on three breeding pig units: A longitudinal observational field study	Comp Immunol Microbiol Infect Dis	10.1016/j.cimid.2016.03.005	observational study
	Salmonella spp.	K. Veljovic, M. Dinic, J. Lukic, S. Mihajlovic, M. Tolinacki, M. Zivkovic, J. Begovic, I. Mrvaljevic, N. Golic and A. Terzic-Vidojevic	2017	Promotion of Early Gut Colonization by Probiotic Intervention on Microbiota Diversity in Pregnant Sows	Frontiers in Microbiology	10.3389/fmicb.2017.02028	not focused on target pathogen
	Salmonella spp.	R. P. Smith, V. Andres, T. E. Cheney, F. Martelli, R. Gosling, E. Marier, A. Rabie, D. Gilson and R. H. Davies	2018	How do pig farms maintain low Salmonella prevalence: a case-control study	Epidemiol Infect	10.1017/s0950268818002248	observational study
	Salmonella spp.	A. S. zu Sundern, C. Holling, K. Rohn, J. Schulte-Wulwer, A. Deermann and C. Visscher	2018	Relationships between colostrum supply of suckling piglets and Salmonella prevalence in piglet rearing	Porcine Health Management	10.1186/s40813-018-0085-6	observational study
	Salmonella spp.	L. Peeters, J. Dewulf, F. Boyen, C. Brossé, T. Vandersmissen, G. Rasschaert, M. Heyndrickx, M. Cargnel, W. Mattheus, F. Pasmans, F. Haesebrouck and D. Maes	2020	Evaluation of group vaccination of sows and gilts against Salmonella Typhimurium with an attenuated vaccine in subclinically infected pig herds	Preventive Veterinary Medicine	10.1016/j.prevetmed.2020.104884	no control
	Toxoplasma gondii	N. E. Mateus-Pinilla, J. P. Dubey, L. Choromanski and R. M. Weigel	1999	A field trial of the effectiveness of a feline Toxoplasma gondii vaccine in reducing T-gondii exposure for swine	Journal of Parasitology	10.2307/3285821	no control
	Toxoplasma gondii	A. Ortega-Pacheco, K. Y. Acosta-Viana, E. Guzman-Marin, B. Uitzil-Alvarez, J. C. Rodriguez-Buenfil and M. Jimenez-Coello	2011	Infection dynamic of Toxoplasma gondii in two fattening pig farms exposed to high and low cat density in an endemic region	Veterinary Parasitology	10.1016/j.vetpar.2010.10.018	observational study
	Trichinella spiralis	G. A. Schad, C. H. Duffy, D. A. Leiby, K. D. Murrell and E. W. Zirkle	1987	Trichinella spiralis in an agricultural ecosystem: transmission under natural and experimentally modified on-farm conditions	J Parasitol		no intervention
	Trichinella spiralis	H. R. Gamble, D. Pyburn, L. A. Anderson and L. E. Miller	2001	Verification of good production practices that reduce the risk of exposure of pigs to Trichinella	Parasite	10.1051/parasite/200108s2233	no intervention
	VTEC	E. Eriksson, E. Nerbrink, E. Borch, A. Aspan and A. Gunnarsson	2003	Verocytotoxin-producing Escherichia coli O157:H7 in the Swedish pig population	Vet Rec	10.1136/vr.152.23.712	observational study
	Yersinia enterocolitica	T. Nesbakken, T. Iversen and B. Lium	2007	Pig herds free from human pathogenic Yersinia enterocolitica	Emerging Infectious Diseases	10.3201/eid1312.070531	no control
	Legend: MRSA – Methicillin-resistant Staphylococcus aureus (MRSA); VTEC - Verocytotoxin-producing Escherichia coli (VTEC).
